# Supplementary material for: Applying Discrete Event Simulation to Reduce Patient Wait Times and Crowding: The Case of a Specialist Outpatient Clinic with Dual Practice System
Source: Healthcare (Basel). 2022 Jan 19;10(2):189. doi: 10.3390/healthcare10020189 (PMC8871892; doi:10.3390/healthcare10020189)
Supplement: Supplementary file 1 [file healthcare-10-00189-s001.zip]

Archive with 1 entries (1 files):
- healthcare-1536724-supplementary.pdf
